# Supplementary material for: Metabarcoding Reveals Impact of Different Land Uses on Fungal Diversity in the South-Eastern Region of Antioquia, Colombia
Source: Plants (Basel). 2023 Mar 2;12(5):1126. doi: 10.3390/plants12051126 (PMC10005449; doi:10.3390/plants12051126)
Supplement: Supplementary file 1 [file plants-12-01126-s001.zip]

Archive with 1 entries (1 files):
- plants-2191843-supplementary.pdf
